# Supplementary material for: Novel PPAR-γ Agonist from the Soft Coral Sarcophyton crassocaule: Modulating Glucose Uptake and Lipid Droplet Formation
Source: Mar Drugs. 2025 Nov 24;23(12):450. doi: 10.3390/md23120450 (PMC12734517; doi:10.3390/md23120450)
Supplement: Supplementary file 1 [file marinedrugs-23-00450-s001.zip]

Archive with 1 entries (1 files):
- marinedrugs-3986808-supplementary.pdf
